# Supplementary material for: Identification of Causal Agents of Rust of Saccharum spp. and Assessment of Resistance to Brown Rust in Erianthus arundinaceus Clones and Their Offspring
Source: Plants (Basel). 2025 Apr 16;14(8):1221. doi: 10.3390/plants14081221 (PMC12030035; doi:10.3390/plants14081221)
Supplement: Supplementary file 1 [file plants-14-01221-s001.zip]

Archive with 2 entries (2 files):
- Supplemental Figures .pdf
- Supplementary table.xlsx
