# Supplementary material for: Identification of Causal Agents of Rust of Saccharum spp. and Assessment of Resistance to Brown Rust in Erianthus arundinaceus Clones and Their Offspring
Source: Plants (Basel). 2025 Apr 16;14(8):1221. doi: 10.3390/plants14081221 (PMC12030035; doi:10.3390/plants14081221)
Supplement: Supplementary file 1 [file plants-14-01221-s001.zip › Supplementary table.xlsx]

## Sheet: Table S1
Table S1. Information about sugarcane leaves with rust symptoms sampled in fields.
No.	Name	Sampling location	Sampling time	symptom	P.kuehnii	183A	183G	P.melanocephala	No.
1	YT4-128	Laibin（Guangxi）	2013-11-27	rust	+	+	+	-	1
1	YT94-128	Laibin（Guangxi）	2013-11-27	rust	+	+	+	-	2
4	YZ06-80	Laibin（Guangxi）	2013-11-28	rust	+	+	+	-	3
4	YZ06-80	Laibin（Guangxi）	2013-11-28	rust	+	+	+	-	4
7	FN41(FN1110)	Laibin（Guangxi）	2013-11-28	rust	-			+	5
22	FN40	Laibin（Guangxi）	2014-12-04	brown rust	+	-	+	+	6
22	FN40	Laibin（Guangxi）	2014-12-04	brown rust	+	-	+	+	7
23	FN07-2020	Laibin（Guangxi）	2014-12-04	brown rust	+	-	+	+	8
23	FN07-2020	Laibin（Guangxi）	2014-12-04	brown rust	+	-	+	+	9
24	LC07-500	Laibin（Guangxi）	2014-12-04	orange rust	+	-	+	-	10
24	LC07-500	Laibin（Guangxi）	2014-12-04	orange rust	+	-	+	-	11
30	LC03-1137	Laibin（Guangxi）	2014-12-04	rust	+	+	+	+	12
30	LC03-1137	Laibin（Guangxi）	2014-12-04	rust	+	+	+	+	13
31	YG42	Laibin（Guangxi）	2014-12-04	rust	+	-	+	-	14
31	YG42	Laibin（Guangxi）	2014-12-04	rust	+	-	+	-	15
33	YZ99-596	Laibin（Guangxi）	2014-12-04	rust	+	+	+	-	16
33	YZ99-596	Laibin（Guangxi）	2014-12-04	rust	+	+	+	-	17
34	GT31	Laibin（Guangxi）	2014-12-04	rust	+	+	+	-	18
34	GT31	Laibin（Guangxi）	2014-12-04	rust	+	+	+	-	19
35	YC05-49	Laibin（Guangxi）	2014-12-04	rust	+	+	+	-	20
35	YC05-49	Laibin（Guangxi）	2014-12-04	rust	+	+	+	-	21
36	FN41(FN1110)	Laibin（Guangxi）	2014-12-04	rust	+	-	+	+	22
36	FN1110	Laibin（Guangxi）	2014-12-04	rust	+	-	+	+	23
37	ROC22	Laibin（Guangxi）	2014-12-04	rust	+	-	+	-	24
37	ROC22	Laibin（Guangxi）	2014-12-04	rust	+	-	+	-	25
39	YG39	Laibin（Guangxi）	2014-12-04	rust	-			+	26
39	YG39	Laibin（Guangxi）	2014-12-04	rust	-			+	27
40	FN41(FN1110)	Laibin（Guangxi）	2014-12-04	brown rust	+	+	+	+	28
40	FN1110	Laibin（Guangxi）	2014-12-04	brown rust	+	+	+	+	29
11	FN38	Wuming（Guangxi）	2013-11-29	rust	+	+	-	-	30
11	FN38	Wuming（Guangxi）	2013-11-29	rust	+	+	-	-	31
14	FN41(FN1110)	Wuming（Guangxi）	2013-11-29	rust	+	+	+	+	32
14	FN41(FN1110)	Wuming（Guangxi）	2013-11-29	rust	+	+	+	+	33
59	GT29	Baise（Guangxi）	2014-05-22	rust	+	+	-	-	34
59	GT29	Baise（Guangxi）	2014-05-22	rust	+	+	-	-	35
63	FN07-2020	Baise（Guangxi）	2014-05-22	rust	-			+	36
63	FN07-2020	Baise（Guangxi）	2014-05-22	rust	-			+	37
65	GT06-244	Baise（Guangxi）	2014-05-22	rust	+	+	-	-	38
65	GT06-244	Baise（Guangxi）	2014-05-22	rust	+	+	-	-	39
66	GT31	Baise（Guangxi）	2014-05-22	rust	+	+	-	-	40
66	GT31	Baise（Guangxi）	2014-05-22	rust	+	+	-	-	41
1	YT94-128	Baise（Guangxi）	2018-12-18	rust	+	+	+	-	42
2	YT94-128（2）	Baise（Guangxi）	2018-12-18	rust	+	+	+	-	43
3	Unknown variety	Baise（Guangxi）	2018-12-18	rust	+	-	+	+	44
4	Unknown variety（1）	Baise（Guangxi）	2018-12-18	rust	+	-	+	+	45
5	Unknown variety（2）	Baise（Guangxi）	2018-12-18	rust	+	+	-	-	46
6	Unknown variety（3）	Baise（Guangxi）	2018-12-18	rust	+	+	+	+	47
7	Unknown variety（4）	Baise（Guangxi）	2018-12-18	rust	+	+	+	+	48
8	Unknown variety（5）	Baise（Guangxi）	2018-12-18	rust	+	-	+	+	49
12	FN41	Chongzuo（Guangxi）	2018-12-23	rust	+	+	+	+	50
13	FN41（1）	Chongzuo（Guangxi）	2018-12-23	rust	+	+	-	+	51
14	FN41（2）	Chongzuo（Guangxi）	2018-12-23	rust	+	+	-	+	52
15	FN41（3）	Chongzuo（Guangxi）	2018-12-23	rust	-	+	+	+	53
28	GT46	Baise（Guangxi）	2018-12-18	rust	+	+	-	-	54
38	GT46（1）	Baise（Guangxi）	2018-12-18	rust	+	+	+	-	55
39	GT46（2）	Baise（Guangxi）	2018-12-18	rust	+	+	-	-	56
48	GT46（3）	Baise（Guangxi）	2018-12-18	rust	+	+	+	-	57
49	GT46（4）	Baise（Guangxi）	2018-12-18	rust	+	-	+	-	58
16	YZ11-1204	Baise（Guangxi）	2018-12-18	rust	+	+	-	-	59
46	GT31	Dehong（Yunnan）	2014-08-18	orange rust	+	+	-	-	60
46	GT31	Dehong（Yunnan）	2014-08-18	orange rust	+	+	-	-	61
47	FN41(FN1110)	Dehong（Yunnan）	2014-08-18	orange rust	-			+	62
47	FN1110	Dehong（Yunnan）	2014-08-18	orange rust	-			+	63
53	ROC28	Dehong（Yunnan）	2014-07-31	rust	-			+	64
53	ROC28	Dehong（Yunnan）	2014-07-31	rust	-			+	65
55	DZ03-83	Dehong（Yunnan）	2014-07-31	rust	-			+	66
55	DZ03-83	Dehong（Yunnan）	2014-07-31	rust	-			+	67
57	FN1110	Baoshan（Yunnan）	2014-10-15	rust	-			+	68
57	FN41(FN1110)	Baoshan（Yunnan）	2014-10-15	rust	-			+	69
1	YT03-373	Xishuangbanna（Yunnan）	2019-12-10	rust	-			+	70
3	YT03-373（1）	Xishuangbanna（Yunnan）	2019-12-10	rust	-			+	71
10	Unknown variety	Xishuangbanna（Yunnan）	2019-12-10	rust	-			+	72
11	Unknown variety1	Xishuangbanna（Yunnan）	2019-12-10	rust	-			+	73
12	YZ06-160	Xishuangbanna（Yunnan）	2019-12-10	rust	-			+	74
10	ROC25	Zhanjiang(Guangdong)	2018-10-19	rust	+	+	+	-	75
11	ROC25(2)	Zhanjiang(Guangdong)	2018-10-19	rust	+	+	-	-	76
GDZJ053	FN09-12206	Zhanjiang(Guangdong)	2019-03-08	rust	+	-	+	-	77
GDZJ056	HZ28	Zhanjiang(Guangdong)	2019-03-08	rust	+	+	-	-	78
GDZJ088	ZhongZhe1hao	Zhanjiang(Guangdong)	2019-03-08	rust	+	+	+	-	79
GDZJ093	YG51	Zhanjiang(Guangdong)	2019-03-08	rust	+	+	+	-	80
GDZJ089	YG51（1）	Zhanjiang(Guangdong)	2019-03-08	rust	+	-	+	-	81
GDZJ090	YG51（2）	Zhanjiang(Guangdong)	2019-03-08	rust	+	+	+	-	82
GDZJ091	YG51（3）	Zhanjiang(Guangdong)	2019-03-08	rust	+	+	+	-	83
GDZJ092	YG51（4）	Zhanjiang(Guangdong)	2019-03-08	rust	+	+	-	-	84
GDZJ095	Variety15118	Zhanjiang(Guangdong)	2019-03-08	rust	+	+	-	-	85
78	YZ08-1145	Zhanjiang(Guangdong)	2014-07-01	rust	+	+	-	-	86
18	YT94-128	Zhanjiang(Guangdong)	2014-01-06	rust	+	+	+	-	87
18	YT94-128	Zhanjiang(Guangdong)	2014-01-06	rust	+	+	+	-	88
80	CP variety	Zhanjiang(Guangdong)	2014-07-03	rust	+	+	+	+	89
80	CP variety	Zhanjiang(Guangdong)	2014-07-03	rust	+	+	+	+	90
81	FN40	Zhanjiang(Guangdong)	2014-07-02	rust	+	+	-	-	91
81	FN40	Zhanjiang(Guangdong)	2014-07-02	rust	+	+	-	-	92
1	NJ92-126	Wuzhishan（Hainan）	2017-10-21	rust	+	+	+	-	93
2	ROC98-0432	Wuzhishan（Hainan）	2017-10-21	rust	+	-	+	-	94
3	YT84-3	Wuzhishan（Hainan）	2017-10-21	rust	+	+	-	+	95
4	GT40	Wuzhishan（Hainan）	2017-10-21	rust	-			+	96
5	YC71-374	Sanya（Hainan）	2017-10-16	rust	+	+	-	+	97
6	ROC10	Wuzhishan（Hainan）	2017-10-21	rust	+	+	+	-	98
7	ROC25	Wuzhishan（Hainan）	2017-10-21	rust	+	+	+	-	99
9	CP94-1100	Wuzhishan（Hainan）	2017-10-21	rust	+	+	-	-	100
12	YZ08-1145	Wuzhishan（Hainan）	2017-10-21	rust	+	+	-	-	101
13	YT94-128	Wuzhishan（Hainan）	2017-10-21	rust	+	-	+	-	102
14	GT31	Wuzhishan（Hainan）	2017-10-21	rust	+	+	-	-	103
23	FN38	Wuzhishan（Hainan）	2018-12-04	rust	+	-	+	-	104
25	YC84-125	Sanya（Hainan）	2018-12-04	rust	-			+	105
3	CP94-1100	Wuzhishan（Hainan）	2019-11-04	rust	-			+	106
4	FN1110	Wuzhishan（Hainan）	2019-11-04	rust	-			+	107
7	GT15	Wuzhishan（Hainan）	2019-11-04	rust	-			+	108
9	GT40	Wuzhishan（Hainan）	2019-11-04	rust	-			+	109
10	LC05-136	Wuzhishan（Hainan）	2019-11-04	rust	-			+	110
13	YT84-3	Wuzhishan（Hainan）	2019-11-04	rust	-			+	111
14	YZ02-588	Wuzhishan（Hainan）	2019-11-04	rust	-			+	112
16	YZ06-160	Wuzhishan（Hainan）	2019-11-04	rust	-			+	113
17	Q124	Wuzhishan（Hainan）	2019-11-04	rust	+	+	+	+	114
1	15-636	Danzhou（Hainan）	2019-11-08	rust	-			+	115
2	16-388	Danzhou（Hainan）	2019-11-08	rust	-			+	116
3	16-420	Danzhou（Hainan）	2019-11-08	rust	-			+	117
6	16-523	Danzhou（Hainan）	2019-11-08	rust	-			+	118
7	16-402	Danzhou（Hainan）	2019-11-08	rust	-			+	119
9	ROC10	Sanya（Hainan）	2018-10-21	rust	+	+	-	-	120
8	A3	Xingyi（Guizhou）	2018-08-23	rust	-			+	121
23	Unknown variety	Wangmo（Guizhou）	2018-08-23	rust	+	-	+	-	122
24	Unknown variety（1）	Wangmo（Guizhou）	2018-08-23	rust	+	+	+	-	123
25	ROC25	Wangmo（Guizhou）	2018-08-23	rust	+	+	-	-	124
9	A2	Xingyi（Guizhou）	2018-08-23	rust	+	+	+	-	125
10	A7	Xingyi（Guizhou）	2018-08-23	rust	+	-	+	-	126
11	A9	Xingyi（Guizhou）	2018-08-23	rust	+	+	+	-	127
12	A11	Xingyi（Guizhou）	2018-08-23	rust	+	+	+	-	128
85	CZ27	Neijiang（Sichuan）	2014-11-03	rust	+	+	+	+	129
14	CZ3	Neijiang（Sichuan）	2018-09-15	rust	+	+	-	-	130
16	CZ3（1）	Neijiang（Sichuan）	2018-09-15	rust	+	+	+	-	131
21	FN07-2020	Fuzhou（Fujian）	2014-11-18	rust	-			+	132
19	GT2	Laibin（Guangxi）	2013-11-28		-			-	133
21	LC05-136	Laibin（Guangxi）	2013-11-28		-			-	134
20	LC03-182	Laibin（Guangxi）	2013-11-28		-			-	135
22	GT46	Laibin（Guangxi）	2013-11-28		-			-	136
22	GT46（1）	Laibin（Guangxi）	2013-11-28		-			-	137
22	GT46（2）	Laibin（Guangxi）	2013-11-28		-			-	138
1	GT40	Wuming（Guangxi）	2013-11-29		-			-	139
4	GT41	Wuming（Guangxi）	2013-11-29		-			-	140
6	ZhongZhe1hao	Wuming（Guangxi）	2013-11-29		-			-	141
12	YG51	Wuming（Guangxi）	2013-11-29		-			-	142
4	GT31	Baise（Guangxi）	2014-05-22		-			-	143
5	GT31（1）	Baise（Guangxi）	2014-05-22		-			-	144
8	YT94-128	Baise（Guangxi）	2014-05-22		-			-	145
12	GT29	Baise（Guangxi）	2014-05-22		-			-	146
14	FN07-2020	Baise（Guangxi）	2014-05-22		-			-	147
21	FN07-2020（1）	Baise（Guangxi）	2014-05-22		-			-	148
27	GT06-244	Baise（Guangxi）	2014-05-22		-			-	149
29	GT06-244（1）	Baise（Guangxi）	2014-05-22		-			-	150
31	Unknown variety	Baise（Guangxi）	2014-05-22		-			-	151
2	YZ11-1204	Dehong（Yunnan）	2014-08-18		-			-	152
3	YZ08-1145	Dehong（Yunnan）	2014-08-18		-			-	153
5	ROC25	Dehong（Yunnan）	2014-08-18		-			-	154
11	FN40	Dehong（Yunnan）	2014-08-18		-			-	155
14	YT93-159	Dehong（Yunnan）	2014-08-18		-			-	156
15	YT94-128	Dehong（Yunnan）	2014-08-18		-			-	157
22	ROC28	Dehong（Yunnan）	2014-07-31		-			-	158
24	DZ03-83	Dehong（Yunnan）	2014-07-31		-			-	159
25	YZ11-1204	Dehong（Yunnan）	2014-07-31		-			-	160
28	GT31	Dehong（Yunnan）	2014-07-31		-			-	161
7	GT31	Baoshan（Yunnan）	2014-10-15		-			-	162
12	FN41	Baoshan（Yunnan）	2014-10-15		-			-	163
15	FN1110	Baoshan（Yunnan）	2014-10-15		-			-	164
17	ROC10	Baoshan（Yunnan）	2014-10-15		-			-	165
19	YZ05-51	Baoshan（Yunnan）	2014-10-15		-			-	166
3	YG51号	Zhanjiang(Guangdong)	2014-01-06		-			-	167
5	YT93-159	Zhanjiang(Guangdong)	2014-01-06		-			-	168
6	YT94-128	Zhanjiang(Guangdong)	2014-01-06		-			-	169
11	FN40	Zhanjiang(Guangdong)	2014-01-06		-			-	170
10	CP94-1100	Sanya（Hainan）	2018-10-21		-			-	171
14	FN1110	Sanya（Hainan）	2018-10-21		-			-	172
15	GT15	Sanya（Hainan）	2018-10-21		-			-	173
16	GT40	Sanya（Hainan）	2018-10-21		-			-	174
19	LC05-136	Sanya（Hainan）	2018-10-21		-			-	175
21	YT84-3	Sanya（Hainan）	2018-10-21		-			-	176
22	YZ02-588	Sanya（Hainan）	2018-10-21		-			-	177
25	YZ06-160	Sanya（Hainan）	2018-10-21		-			-	178
26	ROC10	Sanya（Hainan）	2018-10-21		-			-	179
27	ROC25	Sanya（Hainan）	2018-10-21		-			-	180
4	CP94-1100	Sanya（Hainan）	2018-10-21		-			-	181
6	YZ08-1145	Sanya（Hainan）	2019-11-08		-			-	182
7	YT94-128	Sanya（Hainan）	2019-11-08		-			-	183
11	GT31	Sanya（Hainan）	2019-11-08		-			-	184
14	FN38	Sanya（Hainan）	2019-11-08		-			-	185
21	YT84-3	Sanya（Hainan）	2019-11-08		-			-	186
22	GT40	Sanya（Hainan）	2019-11-08		-			-	187
3	ROC25	Xingyi（Guizhou）	2018-08-23		-			-	188
5	ROC10	Xingyi（Guizhou）	2018-08-23		-			-	189
6	A11	Xingyi（Guizhou）	2018-08-23		-			-	190
8	A9	Xingyi（Guizhou）	2018-08-23		-			-	191
4	CZ25	Neijiang（Sichuan）	2014-11-03		-			-	192
5	CZ4	Neijiang（Sichuan）	2014-11-03		-			-	193
8	CZ27	Neijiang（Sichuan）	2014-11-03		-			-	194
11	CZ27（1）	Neijiang（Sichuan）	2014-11-03		-			-	195
13	CZ27（2）	Neijiang（Sichuan）	2018-09-15		-			-	196
18	CZ3	Neijiang（Sichuan）	2018-09-15		-			-	197
4	FN07-2020	Fuzhou（Fujian）	2014-11-18		-			-	198
5	FN40	Fuzhou（Fujian）	2014-11-18		-			-	199
6	FN41	Fuzhou（Fujian）	2014-11-18		-			-	200
8	FN09-12206	Fuzhou（Fujian）	2014-11-18		-			-	201
Note: red word means mixed infection of two pathgenos.

## Sheet: Table S2
Table S2. Resistance grades of brown rust identified on 88 clones from Erianthus arundinaceus hybrids and their parents.
Material type	No.	Name	Source	2018				2019				Disease index (%)	Resistance response	Bru1 detection
				Leaf infection performance	Grade	Resistance response	Amplification result	Leaf infection performance	Grade	Resistance response	Amplification result
Erianthus arundinaceum hybrids	1	YCE01-42	Hainan, China	0	1	HR	N	0	1	HR	N	0	HR	N
	2	YCE01-43	Hainan, China	0.08	2	R	N	0.11	3	MR	N	16.3	MR	N
	3	YCE01-46	Hainan, China	0	1	HR	N	0	1	HR	N	0	HR	N
	4	YCE01-48	Hainan, China	0	1	HR	N	0	1	HR	N	0	HR	N
	5	YCE01-33	Hainan, China	0.28	4	MS	N	0.32	4	MS	N	35.2	S	N
	6	YC95-45	Hainan, China	0	1	HR	N	0	1	HR	N	0	HR	N
	7	YC96-66	Hainan, China	0	1	HR	N	0	1	HR	N	0	HR	N
	8	YCE01-57	Hainan, China	0	1	HR	N	0	1	HR	N	0	HR	N
	9	YCE01-58	Hainan, China	0.04	2	R	N	0.09	2	R	N	6.6	R	N
	10	YCE01-59	Hainan, China	0	1	HR	N	0	1	HR	N	0	HR	N
	11	YCE01-61	Hainan, China	0.13	3	MR	N	0.2	3	MR	N	22.9	MR	N
	12	YCE01-63	Hainan, China	0	1	HR	N	0	1	HR	N	0	HR	N
	13	YCE01-64	Hainan, China	0	1	HR	N	0	1	HR	N	0	HR	N
	14	YCE01-69	Hainan, China	0	1	HR	N	0	1	HR	N	0	HR	N
	15	YCE01-71	Hainan, China	0	1	HR	N	0	1	HR	N	0	HR	N
	16	YCE01-75	Hainan, China	0	1	HR	N	0	1	HR	N	0	HR	N
	17	YC96-69	Hainan, China	0	1	HR	N	0	1	HR	N	0	HR	N
	18	YC96-40	Hainan, China	0	1	HR	N	0	1	HR	N	0	HR	N
	19	YCE01-92	Hainan, China	0.03	2	R	N	0.1	2	R	N	5.8	R	N
	20	YCE01-99	Hainan, China	0	1	HR	N	0	1	HR	N	0	HR	N
	21	YCE01-102	Hainan, China	0.5	5	S2	N	0.41	5	S2	N	36.4	S	N
	22	YCE01-105	Hainan, China	0.04	2	R	N	0.08	2	R	N	6.5	R	N
	23	YCE01-108	Hainan, China	0.33	4	MS	N	0.36	4	MS	N	32.1	S	N
	24	YCE01-112	Hainan, China	0	1	HR	N	0	1	HR	N	0	HR	N
	25	YCE01-116	Hainan, China	0	1	HR	N	0	1	HR	N	0	HR	N
	26	YCE01-117	Hainan, China	0	1	HR	N	0	1	HR	N	0	HR	N
	27	YCE01-121	Hainan, China	0	1	HR	N	0	1	HR	N	0	HR	N
	28	YCE01-123	Hainan, China	0	1	HR	N	0	1	HR	N	0	HR	N
	29	YCE01-134	Hainan, China	0.06	2	R	N	0.12	3	MR	N	19.4	MR	N
	30	YCE02-16	Hainan, China	0	1	HR	N	0	1	HR	N	0	HR	N
	31	YCE02-9	Hainan, China	0	1	HR	N	0	1	HR	N	0	HR	N
	32	YCE02-32	Hainan, China	0.29	4	MS	N	0.35	4	MS	N	35.3	S	N
	33	YCE02-72	Hainan, China	0	1	HR	N	0	1	HR	N	0	HR	N
	34	YCE02-119	Hainan, China	0	1	HR	N	0	1	HR	N	0	HR	N
	35	YCE02-123	Hainan, China	0.06	2	R	N	0	1	HR	N	11.9	R	N
	36	YCE02-179	Hainan, China	0	1	HR	Bru1	0	1	HR	Bru1	0	HR	Bru1
	37	YCE02-182	Hainan, China	0.16	3	MR	N	0.21	3	MR	N	31.5	S	N
	38	YC96-41	Hainan, China	0	1	HR	N	0	1	HR	N	0	HR	N
	39	YC96-43	Hainan, China	0	1	HR	N	0	1	HR	N	0	HR	N
	40	YC96-46	Hainan, China	0	1	HR	N	0	1	HR	N	0	HR	N
	41	YC95-41	Hainan, China	0	1	HR	N	0	1	HR	N	0	HR	N
	42	YCE01-3	Hainan, China	0	1	HR	Bru1	0	1	HR	Bru1	0	HR	Bru1
	43	YCE06-127	Hainan, China	0	1	HR	Bru1	0	1	HR	Bru1	0	HR	Bru1
	44	YCE06-91	Hainan, China	0	1	HR	Bru1	0	1	HR	Bru1	0	HR	Bru1
	45	YCE06-92	Hainan, China	0.04	2	R	N	0.1	2	R	N	14.7	R	N
	46	YCE06-63	Hainan, China	0	1	HR	Bru1	0	1	HR	Bru1	0	HR	Bru1
	47	YCE03-16	Hainan, China	0	1	HR	N	0	1	HR	N	0	HR	N
	48	YCE03-168	Hainan, China	0	1	HR	Bru1	0	1	HR	Bru1	0	HR	Bru1
	49	YCE03-161	Hainan, China	0.13	3	MR	N	0.2	3	MR	N	18.2	MR	N
	50	YCE03-167	Hainan, China	0	1	HR	Bru1	0	1	HR	Bru1	0	HR	Bru1
	51	YCE03-191	Hainan, China	0.27	4	MS	N	0.31	4	MS	N	33.8	S	N
	52	YCE03-343	Hainan, China	0.04	2	R	N	0.06	2	R	N	8.4	R	N
	53	YCE03-378	Hainan, China	0.11	3	MR	N	0.24	3	MR	N	16.1	MR	N
	54	YCE03-405	Hainan, China	0	1	HR	Bru1	0	1	HR	Bru1	0	HR	Bru1
	55	YCE03-415	Hainan, China	0.29	4	MS	N	0.32	4	MS	N	32.2	S	N
	56	YCE05-179	Hainan, China	0	1	HR	N	0	1	HR	N	0	HR	N
	57	YCE05-164	Hainan, China	0.17	3	MR	N	0.22	3	MR	N	30.8	S	N
	58	YCE05-82	Hainan, China	0.38	5	S1	N	0.46	5	S1	N	34.8	S	N
	59	YCE05-116	Hainan, China	0.04	2	R	N	0	1	HR	N	9.7	R	N
	60	YCE06-24	Hainan, China	0	1	HR	Bru1	0	1	HR	Bru1	0	HR	Bru1
	61	YCE04-55	Hainan, China	0	1	HR	Bru1	0	1	HR	Bru1	0	HR	Bru1
	62	YCE03-218	Hainan, China	0.34	4	MS	N	0.3	4	MS	N	30.6	S	N
	63	YCE05-150	Hainan, China	0	1	HR	N	0	1	HR	N	0	HR	N
	64	YCE05-64	Hainan, China	0.11	3	MR	N	0.16	3	MR	N	18.8	MR	N
	65	YCE06-111	Hainan, China	0	1	HR	N	0	1	HR	N	0	HR	N
	66	YCE06-140	Hainan, China	0	1	HR	N	0	1	HR	N	0	HR	N
	67	YCE06-166	Hainan, China	0	1	HR	Bru1	0	1	HR	Bru1	0	HR	Bru1
	68	YCE06-61	Hainan, China	0	1	HR	Bru1	0	1	HR	Bru1	0	HR	Bru1
	69	YCE07-65	Hainan, China	0.05	2	R	N	0.08	2	R	N	12.2	R	N
	70	YCE07-56	Hainan, China	0	1	HR	Bru1	0	1	HR	Bru1	0	HR	Bru1
	71	YCE07-71	Hainan, China	0	1	HR	N	0	1	HR	N	0	HR	N
E. arundinaceum	72	Hainan92-79	Hainan, China	0	1	HR	N	0	1	HR	N	0	HR	N
	73	Hainan92-91	Hainan, China	0	1	HR	N	0	1	HR	N	0	HR	N
	74	Hainan92-77	Hainan, China	0	1	HR	N	0	1	HR	N	0	HR	N
	75	Hainan92-105	Hainan, China	0	1	HR	N	0	1	HR	N	0	HR	N
S. officinarum	76	Badila	Hainan, China	0	1	HR	N	0	1	HR	N	0	HR	N
Saccharum spp. Hybrids	77	YN73-204	Guangdong,China	0.06	2	R	N	0.09	2	R	N	10.3	R	N
	78	ROC21	Taiwan, China	0	1	HR	Bru1	0	1	HR	Bru1	0	HR	Bru1
	79	ROC24	Taiwan, China	0	1	HR	N	0	1	HR	N	0	HR	N
	80	ROC11	Taiwan, China	0	1	HR	N	0	1	HR	N	0	HR	N
	81	ROC16	Taiwan, China	0	1	HR	Bru1	0	1	HR	Bru1	0	HR	Bru1
	82	ROC20	Taiwan, China	0	1	HR	Bru1	0	1	HR	Bru1	0	HR	Bru1
	83	ROC10	Taiwan, China	0	1	HR	Bru1	0	1	HR	Bru1	0	HR	Bru1
	84	ROC22	Taiwan, China	0	1	HR	Bru1	0	1	HR	Bru1	0	HR	Bru1
	85	ROC23	Taiwan, China	0	1	HR	Bru1	0	1	HR	Bru1	0	HR	Bru1
	86	CP57-614	American	0.06	2	R	N	0.12	3	MR	N	21.7	MR	N
	87	CP84-1198	American	0	1	HR	N	0	1	HR	N	0	HR	N
	88	GT73-167	Guangxi, China	0.09	2	R	N	0.12	3	MR	N	17.7	MR	N
Resistant control	89	R570	France	0	1	HR	Bru1	0	1	HR	Bru1	0	HR	Bru1
Susceptible control	90	Q124	Australia	0.92	9	HS2	N	0.92	9	HS2	N	67.9	HS	N

## Sheet: Table S3
Table S3. Pedigree information about Erianthus arundinaceus and their offspring.
	F1	BC1		BC2		BC3		BC4
		YCE01-92 ♂	× ROC20 ♀	YCE03-343；YCE03-405；YCE03-415； YCE03-378♂	× YN73-204 ♀	YCE05-82
		YCE01-99 ♀	× ROC10 ♂	YCE03-133 ♂	× YN73-204 ♀	YCE05-64
		YCE01-102 ♂	× YC95-46 ♀	YCE04-55
		YCE01-105 ♂	×YN73-204 ♀	YCE03-218 ♀	× ROC10 ♂	YCE05-150 YCE06-140
		YCE01-108 ♀	× GT73-167♂	YCE03-167
		YCE01-112
Badila ♀	YCE96-40 ♀	YCE01-116♂	× NJ57-416♀	YCE03-01 ♂	× ROC10 ♀	YCE06-61 YCE06-63
×	×	YCE01-117 ♀	× GT73-167♂	YCE03-191
HN92-77 ♂	CP84-1198 ♂	YCE01-121 ♂	× ROC20 ♀	YCE03-161
		YCE01-123 ♀	× ROC10 ♂	YCE03-168 ♂	× ROC16 ♀	YCE05-116
					× YN73-204 ♀	YCE06-24 YCE06-91
				YCE03-168 ♀	× YT91-976 ♂	YCE06-166 YCE06-127
					× YT93-159 ♂	YCE06-111
		YCE01-134 ♂	× ROC16 ♀	YCE05-179
		YCE02-16
		YCE02-9
		YCE02-32
		YCE02-72
		YCE02-119
		YCE02-123
		YCE01-91 ♀	× ROC23 ♂	YCE03-16 ♂	× ROC16 ♀	YCE05-164 ♀	× ZZ92-126 ♂	YCE07-65
		YCE01-91 ♂	× ROC20 ♀	YCE03-378 ♂	× YN73-204 ♀	YCE05-86 ♂	× ZZ92-126 ♀	YCE07-56 YCE07-71
Badila ♀	YCE95-41 ♀	YCE01-42
		YCE01-43
×	×	YCE01-46
HN92-77 ♂	CP57-614 ♂	YCE01-48
		YCE01-33
Badila ♀	YCE96-66 ♀	YCE01-57
		YCE01-58
		YCE01-59
		YCE01-61
×	×	YCE01-63
HN92-77♂	CP84-1198 ♂	YCE01-64
		YCE01-69
		YCE01-71
		YCE01-75
Badila ♀	YCE96-43 ♀	YCE02-182
×	×
HN92-77♂	GT73-167♂
Badila ♀	YCE96-46 ♀	YCE01-3
×	×
HN92-77♂	CP84-1198 ♂
Badila ♀	YCE96-41 ♀	YCE02-179
×	×
HN92-77 ♂	CP84-1198 ♂

## Sheet: Table S4
Table S4. Primer pairs used for detection of sugarcane rust diseases and molecular markers for Bru1 gene in sugarcane.
Name	Sequences	References
Pm1-F	5'-AATTGTGGCTCGAACCATCTTC-3'	Glynn et al. (2010)
Pm1-R	5'-TTGCTACTTTCCTTGATGCTC-3'
Pk1-F	5'-AAGAGTGCACTTAATTGTGGCTC-3'
Pk1-R	5'-CAGGTAACACCTTCCTTGATGTG-3'
PkPm-F	5'-AAGAGTGCACTTAATTGTGGCTC-3'
PkPm-R	5'-TCCCACCTGATTTGAGGTCT-3'
R12H16-F	5'-CTACGATGAAACTACACCCTTGTC-3'	Costet et al. (2012)
R12H16-R	5'-CTTATGTTAGCGTGACCTATGGTC-3'
9O20-F4-F	5'-TACATAATTTTAGTGGCACTCAGC-3'
9O20-F4-R	5'-ACCATAATTCAATTCTGCAGGTAC-3'
R12E03-1-F	5'-TTGATGAACAACAGTAAGTTCGTG-3'	Wang et al. (2017)
R12E03-1-R	5'-ATACAAACAACGGTTACAGCACAC-3'
R12E03-2-F	5'-GATCAGACAGCTCTTTCTCTTGAG-3'
R12E03-2-R	5'-CAAGTATTACAATCGGTCTGGGTT-3'

## Sheet: Table S5
Table S5. Sequence information related to Puccinia melanocephala (480 bps) and Puccinia kuehnii (527 bps) used for phylogenic analysis.
Puccinia melanocephala
Sample no.	Host plant	Geographical origin	GenBank accession no.
1	TUC03-55	Argentina	KP744149
2	LCP85-384	Argentina	KP744147
3	N29	South Africa	JZ483336
4	PR980	Cuba	KU180237
5	B43-62	Cuba	KU180236
6	MY55-14	Brazil	KU180235
7	CP92-6261	USA	GU564433
8	CP94-1100	USA	GU564431
9	CP72-2086	USA	GU564427
10	Q117	Australia	GU564422
11	RN82-311	Japan	AJ296544
Puccinia kuehnii
Sample no.	Host plant	Geographical origin	GenBank accession no.
1	R570	Mauritius	MK302483
2	R570-1	Mauritius	MK302482
3	PK05	Mauritius	MK302481
4	P6	Mauritius	MK302480
5	PK08	Mauritius	MK302479
6	P8	Mauritius	MK302478
7	P1	Mauritius	MK302477
8	P9	Mauritius	MK302476
9	DB7869	Guyana	MG008686
10	TUC03-55	Argentina	KT261382
11	C89-147	Cuba	KP203316
12	C05-353	Cuba	KP203315
13	C04-79	Cuba	KP203314
14	CP80-1743	Argentina	EU176009
15	CP72-2086	Argentina	EU176008
16	BT05-147	Guatemala	EU543434
17	CP94-1100	Costa Rica	FJ532477
18	P4	Nicaragua	FJ532476
19	CP72-2086	USA	GU564421
20	NCo310	Japan	GU564420
21	Q124	Australia	GU564419
22	56-226	Philippines	GU564418
23	RB72-454	China	GU564417
24	NCo310	Japan	GU564416
25	Q124	Australia	GU564415
26	NCo301	Mexico	GU564414
27	00-1000	Nicaragua	GU564412
28	BT9186	Jamaica	GU564411
29	BT65-152	Guatemala	GU564410
30	CP72-2086	Costa Rica	GU564409
31	Q155	Argentina	FJ708544
32	Q178	Argentina	FJ708543
33	Q141	Argentina	FJ708535
34	CP84-119	Argentina	FJ708534
35	Q102	Indonesia	FJ708536
36	214	New Guinea	FJ708533
37	MY74-31	Brazil	KX999921
38	18-425	Reunio	MK578657
39	18-406	Reunio	MK578656
